# Supplementary material for: Persistence and Transmission Dynamics of Babesia ovis After Imidocarb Dipropionate Treatment: Evaluation via Blood Transfusion and Tick Infestation
Source: Pathogens. 2025 Dec 20;15(1):7. doi: 10.3390/pathogens15010007 (PMC12844971; doi:10.3390/pathogens15010007)
Supplement: Supplementary file 1 [file pathogens-15-00007-s001.zip]

Archive with 1 entries (1 files):
- pathogens-4049206-supplementary.pdf
